# Supplementary material for: Proteomic Analysis of Quercetin-Treated K562 Cells
Source: Int J Mol Sci. 2019 Dec 19;21(1):32. doi: 10.3390/ijms21010032 (PMC6981597; doi:10.3390/ijms21010032)
Supplement: Supplementary file 1 [file ijms-21-00032-s001.zip]

Archive with 13 entries (10 files):
- jms-665671_Supplemetary materials/
- jms-665671_Supplemetary materials/Figure S1 and captions.pdf
- __MACOSX/
- __MACOSX/jms-665671_Supplemetary materials/
- __MACOSX/jms-665671_Supplemetary materials/._Figure S1 and captions.pdf
- jms-665671_Supplemetary materials/Table S1.pdf
- __MACOSX/jms-665671_Supplemetary materials/._Table S1.pdf
- jms-665671_Supplemetary materials/Table S2.pdf
- __MACOSX/jms-665671_Supplemetary materials/._Table S2.pdf
- jms-665671_Supplemetary materials/Table S3.pdf
- __MACOSX/jms-665671_Supplemetary materials/._Table S3.pdf
- jms-665671_Supplemetary materials/Table S4.pdf
- __MACOSX/jms-665671_Supplemetary materials/._Table S4.pdf
